# Supplementary material for: Impacts of Harvest Year and Cultivation Location on Off-Flavor Compounds and Functionality of Pea Protein Isolate
Source: Foods. 2024 Oct 27;13(21):3423. doi: 10.3390/foods13213423 (PMC11545078; doi:10.3390/foods13213423)
Supplement: Supplementary file 1 [file foods-13-03423-s001.zip]

Archive with 1 entries (1 files):
- foods-3260423-supplementary.pdf
